# Supplementary material for: Clinical Outcomes of the Intraocular Lens Injector and Busin Glide for Descemet Stripping Automated Endothelial Keratoplasty in Patients with Iridocorneal Endothelial Syndrome
Source: J Clin Med. 2023 Feb 26;12(5):1856. doi: 10.3390/jcm12051856 (PMC10003726; doi:10.3390/jcm12051856)
Supplement: Supplementary file 1 [file jcm-12-01856-s001.zip]

Archive with 2 entries (2 files):
- jcm-2177215-supplementary Figrues S1-S3.pdf
- jcm-2177215-supplementary Video S1.mp4
